# Supplementary material for: Homeobox NKX2-3 promotes marginal-zone lymphomagenesis by activating B-cell receptor signalling and shaping lymphocyte dynamics
Source: Nat Commun. 2016 Jun 14;7:11889. doi: 10.1038/ncomms11889 (PMC4911677; doi:10.1038/ncomms11889)
Supplement: Supplementary Data 1 — List of the differentially expressed genes in 18 months Em-NKX2-3 vs. wild-type using LIMMA (B>0, FDR<0.02; 630 genes) defining the Em-NKX2-3 transcriptional signature. [file ncomms11889-s8.xls]

## Sheet: Hoja1
Supplementary Data 1. List of the differentially expressed genes in 18 months Em-NKX2-3 vs. wild-type using LIMMA (B>0, FDR<0.02; 630 genes) defining the Em-NKX2-3 transcriptional signature.
ProbesetID	Name	logFC	B
10528207	Cd36	-1.05582	10.533
10443463	Cdkn1a	0.954446	9.3095
10478897	Ptpn1	0.844142	8.03495
10398039	Serpina3f	1.40436	7.97138
10347915	Gm7609	0.931233	7.53737
10547641	Slc2a3	-1.10903	7.3701
10428302	Klf10	1.1931	7.1413
10352448	Dusp10	1.50697	7.0738
10587639	Nt5e	1.80755	6.84212
10439527	Tigit	1.1012	6.63812
10506058	Inadl	-0.811202	6.49418
10603860	Cfp	1.44343	6.43962
10467258	Myof	-1.01791	6.40809
10483559	Gm16510	-0.591907	6.03345
10490923	Car2	-1.48833	5.9195
10514466	Jun	1.18213	5.89595
10357472	Cxcr4	0.866455	5.7947
10570201	Atp11a	1.20498	5.75988
10598101	Maml2	-0.892731	5.52913
10459066	Gm4841	0.789622	5.46659
10568174	Spn	0.985296	5.44334
10359201	Ralgps2	-0.660282	5.34505
10574163	Nlrc5	0.789654	5.26258
10608692	NA	0.950492	5.24041
10523231	Art3	1.55311	4.96161
10450926	Crisp3	-2.11588	4.91953
10582879	Csprs	0.725789	4.82276
10432675	I730030J21Rik	-1.08542	4.77333
10359689	Atp1b1	-1.32903	4.7495
10494595	Notch2	-0.646365	4.72664
10351679	Cd84	-0.613018	4.70147
10530536	Tec	-0.501535	4.6598
10395129	Tmem18	0.541993	4.64709
10437668	Socs1	0.737005	4.63696
10441115	Brwd1	-1.10014	4.53462
10413695	Pbrm1	-0.40356	4.51944
10398907	Pld4	0.553623	4.41546
10372745	Dyrk2	-0.669409	4.4129
10490159	Pmepa1	0.777144	4.40923
10423293	Myo10	0.651458	4.3944
10439845	Gm5486	3.92828	4.38306
10540999	H2afz	1.01158	4.32831
10353947	Tmem131	0.530163	4.31858
10411804	Mast4	-0.531347	4.28831
10574143	Nlrc5	0.632298	4.28002
10495147	Dennd2d	-0.986317	4.2721
10457733	B4galt6	2.31048	4.25624
10574159	Nlrc5	0.657523	4.20646
10435704	Cd80	1.94773	4.17656
10446282	Emr1	1.5697	4.14242
10574137	Nlrc5	0.848629	4.14047
10376326	Irgm2	0.859857	4.12131
10556528	Pde3b	0.751694	4.06358
10351500	NA	1.09094	4.05259
10599654	Cxx1c	0.648192	4.02848
10578123	Rbpms	-1.18612	4.02712
10523195	Thap6	-0.810838	3.99505
10494821	Tspan2	-0.500284	3.99033
10592067	Fli1	-0.515376	3.98653
10574139	Nlrc5	0.805472	3.95007
10406905	Ccdc125	-1.80376	3.93827
10455961	Iigp1	2.11772	3.91352
10376324	Gm12250	0.788483	3.90754
10583952	Ncapd3	0.535984	3.85762
10346843	Nrp2	1.74508	3.85322
10357488	Cd55	-1.07843	3.85183
10495854	Prss12	-0.759834	3.81921
10356248	C130026I21Rik	1.42986	3.81789
10576661	Itgb1	1.89589	3.80674
10608681	NA	1.49154	3.80524
10463911	Add3	-0.487434	3.78152
10446229	Tnfsf9	0.961527	3.75025
10508479	Ptp4a2	-0.457563	3.73203
10564805	Pex11a	0.909073	3.71191
10391100	Atp5g1	0.639252	3.7105
10513729	Tnfsf8	1.15799	3.69482
10595371	Hmgn3	1.03388	3.6827
10432511	Racgap1	1.13877	3.6755
10565315	Fah	2.18366	3.65871
10439651	Cd200	-0.864103	3.63565
10583519	Icam1	0.510051	3.62514
10349711	Slc41a1	0.495452	3.56735
10533198	Oas2	-1.06486	3.51353
10574151	Nlrc5	0.755491	3.50558
10531610	Rasgef1b	-0.8005	3.48364
10395287	Atxn7l1	0.720301	3.4738
10347968	NA	-0.774243	3.47305
10589087	Prkar2a	0.833096	3.41985
10539931	Gm1965	2.4503	3.40529
10399965	F730043M19Rik	0.78019	3.39363
10388488	Fam101b	-1.32904	3.38225
10356267	A530032D15Rik	1.16098	3.36342
10410351	AA987161	-0.409456	3.33804
10399696	Rnf144a	-1.30307	3.32216
10593671	Dmxl2	1.98395	3.30358
10568355	Pycard	0.501216	3.28586
10378668	Pitpna	-0.454804	3.25737
10517067	Sfn	-0.847148	3.25146
10583207	Maml2	-0.906282	3.24244
10461721	Mpeg1	1.24793	3.22854
10397975	Ifi27l1	0.753374	3.12409
10403057	LOC641089	-2.96007	3.12286
10359851	Uck2	0.967127	3.06729
10574098	Nlrc5	0.777715	3.06624
10464560	Aldh3b1	0.942847	3.06113
10544252	E330009J07Rik	-1.0921	3.04331
10406982	Adamts6	-1.13094	3.02594
10466423	Cep78	-0.436234	3.01115
10381445	Tmem106a	0.86656	3.00653
10349603	Il10	1.35139	2.99672
10479833	Optn	0.679094	2.98118
10574104	Nlrc5	0.765945	2.9802
10543762	Tsga13	-1.46759	2.94367
10497673	Zmat3	0.643705	2.92256
10578539	Slc25a4	0.591243	2.92134
10422496	Gpr183	-0.789623	2.92059
10468762	4930506M07Rik	1.25903	2.91494
10565567	4632427E13Rik	-0.5649	2.90938
10538890	LOC641050	2.16798	2.88514
10466779	Pip5k1b	-1.17101	2.88245
10581088	Ccdc79	-1.16678	2.87907
10345548	Vwa3b	0.750466	2.83423
10464425	Grk5	1.21081	2.834
10437817	Pdxdc1	-0.377417	2.80045
10535759	Lnx2	0.734637	2.79944
10560695	Ceacam16	0.731121	2.76985
10449741	Sik1	1.79574	2.7674
10425161	Lgals1	1.85769	2.74553
10541114	Rasgef1a	1.28495	2.73845
10502770	Lphn2	1.89318	2.71058
10424607	Ptp4a3	-0.523178	2.70875
10502780	Lphn2	2.39959	2.68391
10569972	Lass4	-0.71776	2.66285
10580969	Got2	0.458298	2.64394
10435712	Cd80	1.98125	2.6323
10588263	Slco2a1	1.18861	2.61567
10472235	Dapl1	-0.733115	2.59985
10354741	Rftn2	-0.611036	2.58766
10382890	Sec14l1	0.462764	2.58414
10496379	H2afz	1.09224	2.57423
10533446	Tctn1	-0.584107	2.55692
10548105	Ccnd2	1.50839	2.55238
10351880	E430029J22Rik	-1.4527	2.53863
10601424	Gpr174	-1.09928	2.53428
10356291	A530040E14Rik	1.06578	2.52442
10472860	Rapgef4	-2.03563	2.52319
10364950	Gadd45b	0.585995	2.51485
10550877	Kcnn4	1.10063	2.50642
10554667	Tmc3	1.72521	2.50548
10553598	Cyfip1	1.16293	2.49524
10413419	Arhgef3	-0.407493	2.49352
10407766	Lgals8	-0.398603	2.46054
10443021	Atp6v0e	0.648272	2.45397
10471655	Gsn	-0.81569	2.44717
10606989	Tsc22d3	1.01475	2.42839
10395376	Ankmy2	-0.375932	2.4162
10466798	NA	-1.34499	2.41417
10542911	Samd9l	-0.618862	2.41357
10538290	Snx10	0.499526	2.4108
10523376	Fras1	2.64688	2.40568
10385022	Efcab9	-0.540973	2.39772
10503334	Gem	0.933781	2.39722
10402800	Gpr132	-0.938554	2.39579
10406407	Arrdc3	-1.14931	2.39183
10388194	Spns2	-1.03709	2.38439
10526069	Cct6a	0.407191	2.36274
10461614	Ms4a6c	1.62493	2.34248
10572613	Mrpl34	0.420757	2.32078
10593668	Dmxl2	1.50095	2.32054
10490276	Gm14288	0.654587	2.31293
10502776	Lphn2	2.12107	2.31099
10574155	Nlrc5	0.551004	2.29423
10411622	Naip6	1.36259	2.29282
10447356	Socs5	-0.416055	2.28559
10583942	Thyn1	0.853329	2.28163
10409278	Nfil3	0.577789	2.24907
10505187	Ugcg	-0.804727	2.23601
10585778	Sema7a	1.20122	2.21048
10412624	Pxk	-0.891998	2.19918
10411611	Naip5	1.08017	2.1965
10388902	Lgals9	-0.515567	2.19029
10588243	Ryk	1.69102	2.17484
10469151	Itih5	-1.05533	2.16887
10361139	Traf5	-0.585913	2.13822
10452658	Smchd1	-0.401945	2.10565
10503161	Chd7	-0.427579	2.10554
10586110	Cln6	0.557868	2.09831
10592515	Ubash3b	1.01784	2.0908
10581036	Tk2	-0.492488	2.08791
10393559	Timp2	1.35414	2.08055
10418604	Phf7	-0.511305	2.07365
10404152	Fam65b	-0.725921	2.06505
10526943	Gpr146	-0.919431	2.04874
10586347	Parp16	-0.492225	2.02487
10346224	Tmem194b	-0.43377	2.0236
10430649	Cbx7	-0.373818	2.02331
10437698	Txndc11	-0.342458	2.00058
10562044	Zbtb32	2.6881	1.99419
10502778	Lphn2	2.36275	1.98689
10377859	Pld2	0.678512	1.9765
10472277	40609	-0.439622	1.9747
10429341	Ptk2	0.540063	1.97015
10533529	Camkk2	-0.4559	1.96812
10374727	Bcl11a	-0.556772	1.96132
10389207	Ccl5	1.11975	1.95381
10493703	Jtb	0.392351	1.94522
10566258	Hbb-b1	1.38757	1.92613
10494978	Ptpn22	1.41493	1.92294
10403680	Arid4b	-0.473689	1.92071
10506893	Nrd1	-0.352929	1.91129
10405236	Sfxn1	0.610322	1.91129
10392440	Slc16a6	-1.2158	1.90811
10486119	Plcb2	-0.540327	1.89913
10500982	I830077J02Rik	-1.93865	1.87523
10432573	Slc11a2	-0.424088	1.86057
10492983	Fcrl5	1.47977	1.84632
10588429	Pik3r4	-0.537343	1.84556
10574149	Nlrc5	0.852842	1.84443
10539927	Gm1965	2.27084	1.84299
10532150	Fam69a	-0.775313	1.83549
10355567	Tmbim1	1.09366	1.83243
10561055	Ceacam2	-1.87844	1.81763
10468531	Nutf2	0.472753	1.81521
10450675	H2-T24	-0.526441	1.8055
10411751	Slc30a5	-0.377154	1.80402
10574226	Ccl17	0.429113	1.79949
10592471	Gramd1b	1.13522	1.7988
10356271	A530032D15Rik	0.856493	1.79708
10514221	Plin2	0.526416	1.79657
10460968	Rasgrp2	-0.722496	1.79338
10438702	St6gal1	-0.77922	1.79108
10450145	Psmb9	0.776597	1.77799
10433589	Rundc2a	-0.778761	1.77566
10452701	Smchd1	-0.576987	1.77086
10539850	8430410A17Rik	0.860309	1.76821
10561302	Pgam1	0.511237	1.7664
10587503	Sh3bgrl2	0.804097	1.76191
10496592	Gbp2	2.02802	1.75782
10560685	Bcl3	0.554351	1.75535
10531290	Rchy1	-0.465361	1.74411
10545672	Mthfd2	0.595418	1.73901
10368380	L3mbtl3	-0.526214	1.73655
10504761	LOC641050	2.07409	1.7286
10498332	Siah2	0.909355	1.72212
10475625	Eid1	-0.748641	1.71376
10535852	Slc7a1	0.721965	1.70612
10363541	Ass1	1.38899	1.7027
10417371	Gm3696	0.71046	1.70227
10435789	Zbtb20	0.917953	1.69497
10589350	Shisa5	-0.662764	1.69279
10435185	NA	-0.647839	1.68403
10542677	Etnk1	-0.42699	1.67194
10556820	Tmem159	0.84258	1.66205
10518313	Tnfrsf8	1.02486	1.64924
10582981	Tfdp1	0.606807	1.6447
10375083	Stk10	-0.613796	1.64231
10350977	4930523C07Rik	-0.542802	1.64145
10390640	Ikzf3	-0.323664	1.62706
10522800	NA	-1.26356	1.62678
10347933	Sp140	0.683106	1.62536
10362073	Sgk1	-0.784049	1.62433
10417759	Ube2e2	-0.392804	1.62053
10549276	Bhlhe41	2.16579	1.61542
10563077	Rcn3	1.19916	1.61437
10585428	Dnaja4	0.564957	1.60746
10582868	Sp110	1.27924	1.59199
10392983	Slc25a19	0.973272	1.59141
10390560	Stac2	-0.941764	1.58459
10468311	Sh3pxd2a	-0.832855	1.57909
10475229	Cdan1	0.424349	1.57394
10468893	Csf2ra	0.42035	1.56345
10357480	Daf2	-1.3048	1.55164
10347980	Itm2c	0.790554	1.54691
10418210	D14Ertd449e	0.509395	1.5397
10574133	Nlrc5	0.522569	1.52682
10555862	Trim34	-0.583712	1.523
10600377	Atp6ap1	-0.484205	1.50888
10456579	Mex3c	0.463565	1.506
10450930	Crisp1	-0.610167	1.50345
10389617	Ppm1e	-0.608267	1.50023
10394794	Gm4983	-0.53392	1.49585
10579347	Ifi30	0.434135	1.48514
10522788	Stap1	-0.550466	1.48423
10538901	cDNA sequence BC005685	2.1708	1.46671
10375051	Hba-a1	1.56684	1.46292
10524631	Oasl1	-0.968413	1.46047
10434778	Rtp4	-0.798321	1.46004
10469358	Mrc1	1.29437	1.45918
10476691	Polr3f	-0.277458	1.45839
10574147	NA	0.546265	1.45454
10430344	Il2rb	1.19424	1.4543
10605357	Gab3	-0.671824	1.44279
10537909	Rny3	0.595287	1.43985
10504757	cDNA sequence BC005685	2.1847	1.43972
10383192	NA	-0.626945	1.43023
10592655	Arhgef12	0.667822	1.42164
10504755	NA	2.05892	1.41477
10360806	Capn2	1.10187	1.41039
10501586	S1pr1	-0.402923	1.40632
10574157	Nlrc5	0.772354	1.39819
10449315	2900010M23Rik	0.722952	1.39777
10493789	S100a13	0.365782	1.39439
10347748	Acsl3	-0.62789	1.39307
10413282	Fam116a	-0.499794	1.39114
10556266	Wee1	0.771874	1.37362
10426042	Gramd4	0.577389	1.36919
10539080	St3gal5	-0.41724	1.35947
10439312	Cd86	0.559436	1.35339
10383214	Rnf213	-0.584493	1.35152
10462091	Klf9	0.371763	1.35059
10600390	Gdi1	-0.526236	1.34709
10370833	Uqcr11	0.526409	1.34297
10412218	Gzmk	0.717547	1.33579
10579070	Zfp868	-0.420386	1.33037
10404874	Mylip	-0.68703	1.32568
10477250	Hck	0.729192	1.32292
10580282	Junb	0.53765	1.32239
10438585	Tmem41a	0.86022	1.31299
10516027	Rlf	-0.475189	1.29537
10582877	A530040E14Rik	1.02165	1.29019
10583647	Dnm2	-0.369248	1.28866
10459866	Slc14a1	-1.32695	1.2841
10415045	Mrpl52	0.587263	1.27655
10477004	LOC100044416	0.531046	1.27591
10547553	Mical3	0.999777	1.27269
10361292	Cr2	-2.3042	1.26803
10375463	Havcr1	1.14545	1.26702
10502748	Lphn2	1.59164	1.26499
10400157	Nova1	1.50422	1.26404
10574456	Cklf	-0.412252	1.26122
10386916	BC046404	-0.620615	1.25779
10548884	Erp27	-0.478955	1.25593
10576946	Lig4	0.379026	1.25054
10509168	E2f2	0.511232	1.23959
10383206	NA	-0.554061	1.23618
10572635	Sfn	-0.898262	1.22303
10376269	Galnt10	-0.604107	1.22027
10495967	Tifa	-1.00316	1.20887
10557862	Itgam	1.68962	1.2028
10482177	Strbp	-1.40445	1.19515
10392221	Pecam1	-0.451092	1.18823
10421697	9030625A04Rik	1.94385	1.18349
10521481	Jakmip1	-0.40785	1.17684
10476021	Sirpa	0.740711	1.17432
10454398	AW554918	-0.399969	1.1683
10582839	Gm9909	0.389644	1.16427
10598833	Chst7	0.81428	1.16187
10577685	Adam3	0.861302	1.15244
10393058	H3f3b	-0.463816	1.14765
10384838	Eml6	1.4683	1.12922
10581378	Psmb10	0.510365	1.1243
10436849	Ifnar1	-0.85597	1.11889
10467041	Asah2	-0.340588	1.10785
10375058	Hba-a2	1.50637	1.10566
10499108	Glt28d2	1.01349	1.10295
10556598	Xylt1	-0.645174	1.09473
10419744	Oxa1l	1.6417	1.09191
10492426	Acsf2	-0.884531	1.08971
10496580	Gbp3	1.06185	1.08869
10584435	Vwa5a	1.22276	1.0853
10496569	Gbp6	0.974767	1.08277
10550274	Meis3	0.476723	1.06803
10463112	Ccnj	-0.342729	1.06615
10368886	Foxo3	-0.446273	1.06567
10387536	Cd68	0.928414	1.05973
10482030	Stom	1.27848	1.0518
10582429	Cbfa2t3	0.579309	1.03654
10545229	U29423	-0.950039	1.03093
10513608	Alad	0.591655	1.02519
10593473	1810046K07Rik	3.35732	1.02515
10569399	Trpm5	1.76178	1.0246
10481349	Ntng2	1.17545	1.0182
10388310	Rap1gap2	0.759268	1.0169
10472621	Ubr3	-0.391086	1.01671
10350823	Abl2	-0.453508	1.01559
10350392	Aspm	0.643451	1.01309
10574141	Nlrc5	0.528269	1.00906
10360370	BC094916	-1.28725	0.99238
10387699	Acap1	-0.629855	0.990519
10469322	Vim	0.582339	0.990347
10410756	Ankrd32	-0.595029	0.989381
10538892	LOC641050	2.54295	0.988602
10362767	Mical1	-0.39503	0.987632
10588903	Usp4	-0.292727	0.985058
10535065	Adap1	-0.886353	0.983523
10595831	Zbtb38	1.02201	0.97556
10548817	Plbd1	0.783722	0.968403
10522378	Slain2	-0.385149	0.968098
10507804	Trit1	-0.359577	0.967417
10472846	Pdk1	-0.886714	0.965788
10408666	Rpp40	-0.338801	0.962803
10449295	Cuta	0.386643	0.958938
10344966	Ly96	0.95823	0.937875
10351099	Tnfsf18	0.475541	0.933823
10412537	Gm3002	0.81866	0.924663
10471715	Mrrf	0.491471	0.923695
10428374	Gm5470	-0.50369	0.923576
10367337	Rnf41	-0.611436	0.920226
10360504	Mir350	0.815767	0.920196
10352000	Kmo	-1.83207	0.917067
10582862	Arhgef12	1.07136	0.908919
10458841	Ube2l3	0.358319	0.905362
10447431	Foxn2	0.710698	0.89999
10545245	NA	-1.52039	0.899681
10608718	NA	-1.49391	0.89762
10495316	Psrc1	0.543371	0.893813
10458314	Tmem173	-0.466016	0.893519
10383233	Rnf213	-0.567357	0.891426
10435769	Zbtb20	0.818771	0.890744
10482448	Zeb2	0.936063	0.889594
10584138	Kcnj1	-0.63594	0.879174
10437399	Coro7	-0.525659	0.878795
10388996	Crlf3	-0.421123	0.875953
10434291	B3gnt5	-0.850833	0.874952
10583551	Pde4a	0.528882	0.861131
10475199	Snap23	0.574602	0.857926
10423593	Laptm4b	0.904215	0.856409
10513692	Whrn	-0.364055	0.851418
10407782	Edaradd	-1.5555	0.832783
10462193	Ndufb4	0.321773	0.832109
10490621	Srms	-0.332323	0.820167
10557571	AI467606	-0.30849	0.816897
10401454	Entpd5	-0.784623	0.81515
10525733	Setd8	0.481058	0.814435
10463951	Smc3	-0.361863	0.809436
10498058	Ndufc1	0.306065	0.80732
10363773	Rhobtb1	1.82497	0.802415
10474545	Slc12a6	-0.378044	0.799885
10500345	Terc	0.633921	0.79645
10386219	Zfp39	-0.423429	0.784047
10435094	Tnk2	-0.355044	0.782589
10361065	Mfsd7b	0.480986	0.774327
10345550	Vwa3b	0.881942	0.773074
10504743	Nans	0.343682	0.772471
10508392	Rnf19b	0.368283	0.771116
10491136	Tnik	-1.11558	0.769896
10486616	Ubr1	-0.27611	0.765894
10522009	Pgm1	0.595761	0.750249
10505674	Cntln	0.827116	0.744791
10353192	Eya1	-1.77589	0.742323
10454580	Bin1	-0.419854	0.733618
10486112	Bmf	-0.542398	0.726849
10518570	Pgd	0.336617	0.723389
10501051	Cept1	-0.365631	0.722203
10547830	Tpi1	0.669223	0.72078
10591739	Acp5	0.394562	0.718288
10587792	Plscr1	2.26023	0.712577
10369276	Ccdc109a	0.905496	0.71093
10352661	Ptpn14	1.66502	0.707891
10437687	Litaf	0.961241	0.696285
10512011	Zfp292	-0.422053	0.690456
10504132	Ccl19	-0.942262	0.685747
10444927	Nrm	-0.439756	0.685494
10422781	Rictor	-0.42576	0.68302
10473125	Itga4	-0.602298	0.668097
10368947	Aim1	-0.461919	0.667568
10548785	Dynlt1c	0.552667	0.664793
10524460	Acacb	0.4261	0.662348
10538887	Gm5153	-1.97837	0.659767
10432661	Galnt6	-1.02481	0.653338
10400748	Cdkl1	-1.18124	0.645674
10510482	Clstn1	0.636995	0.642531
10354753	Boll	-0.660736	0.634644
10353844	Neurl3	-2.33076	0.631875
10574145	Nlrc5	0.792946	0.629658
10366310	Osbpl8	-1.79518	0.629305
10364375	Cstb	0.307988	0.625308
10392177	Icam2	-0.483767	0.625111
10356082	Plscr1	2.26343	0.610406
10411633	Naip1	0.821225	0.609923
10497421	Hps3	-0.376845	0.606238
10598198	Mia3	-0.388274	0.599183
10482695	Cacnb4	1.2246	0.596769
10373407	Esyt1	-0.278758	0.595908
10446027	Chaf1a	0.496364	0.59398
10488237	Snx5	-0.322674	0.588504
10385533	Tgtp1	1.0352	0.583638
10373542	Dgka	-1.17728	0.580568
10449303	Bak1	0.665939	0.578268
10538394	Plekha8	0.590069	0.577231
10472058	Rif1	-0.554051	0.574169
10369993	Gstt3	0.874302	0.57128
10496605	Ccbl2	-0.500937	0.567337
10566350	A530023O14Rik	-0.51077	0.566663
10472707	Gad1	-0.567993	0.552363
10392943	Hn1	0.491295	0.539571
10590452	Abhd5	0.487136	0.536755
10564573	Chd2	-0.440527	0.528954
10505982	Fggy	0.438107	0.526958
10502205	Hadh	0.484997	0.522892
10412607	Abhd6	0.75277	0.522438
10492428	Tiparp	0.531971	0.515592
10393341	Rhbdf2	-0.868097	0.507112
10413243	Duxbl	-0.366117	0.507103
10386743	Epn2	0.702229	0.506261
10467921	Chuk	-0.408102	0.501271
10442224	BC049807	0.93241	0.500581
10499095	Fam160a1	1.00806	0.495436
10479749	Rpp38	0.575352	0.488856
10379013	Flot2	0.501672	0.483224
10447461	Ston1	0.888379	0.475243
10408557	Serpinb1a	-2.66737	0.473251
10604743	Snord61	-0.677879	0.468408
10599120	Dock11	-0.627475	0.467569
10550365	Prkd2	-0.931957	0.459596
10385518	Tgtp1	1.04003	0.453257
10555055	Ndufc2	0.350063	0.452063
10471154	Ass1	1.29746	0.436844
10504759	NA	2.31535	0.432227
10354649	Pgap1	-0.886155	0.430464
10549532	NA	-1.03355	0.428666
10573128	Tbc1d9	1.98698	0.428459
10468309	Sh3pxd2a	-0.784808	0.427572
10364361	Icosl	-1.15293	0.421105
10417829	Dnajc9	-0.371396	0.420508
10583586	Slc44a2	-0.540429	0.416568
10554938	Rab30	-0.378883	0.415351
10567702	Arhgap17	-0.345191	0.407322
10361760	Timm8a1	0.984686	0.404966
10512669	Pax5	-0.282468	0.397295
10366886	Arhgap9	-0.484528	0.397237
10406031	Lpcat1	-0.581306	0.395527
10419082	5730469M10Rik	0.407981	0.391041
10430596	Sun2	-0.320323	0.384664
10403025	NA	-0.734031	0.384224
10604380	Zdhhc9	0.818803	0.383114
10346790	Ctla4	2.41626	0.382856
10505996	Fggy	0.497309	0.381945
10502774	Lphn2	1.37838	0.381137
10350247	Kif21b	-0.395292	0.376559
10604637	Cxx1a	0.454831	0.372537
10574161	Nlrc5	0.561725	0.365229
10455148	Pcdhga12	0.438103	0.359821
10461093	Pla2g16	0.516689	0.358254
10430186	Apol7c	-0.618494	0.357242
10415576	Zmym2	-0.493322	0.354566
10503218	Chd7	-0.266544	0.347332
10368144	Tnfaip3	0.343678	0.341745
10443201	Pacsin1	-0.512993	0.340039
10402665	Cdc42bpb	0.629792	0.338263
10502823	Dnajb4	0.391201	0.334833
10443852	A530088E08Rik	-0.356913	0.320837
10443869	Cyp4f16	0.796217	0.314437
10469289	Il15ra	0.572136	0.30914
10469278	Il2ra	2.00906	0.299881
10431035	Ttll12	0.553719	0.298769
10549219	Gm10396	1.77028	0.298083
10392388	Prkca	0.991368	0.293993
10515156	Minpp1	0.470665	0.292426
10551487	Eid2b	-0.264619	0.286452
10531560	Antxr2	-0.655725	0.284517
10488785	E2f1	0.586721	0.266172
10357833	Atp2b4	0.75448	0.265623
10363498	Ppa1	0.554411	0.260372
10565994	Art2b	0.67271	0.259196
10446074	Uhrf1	0.919892	0.258963
10419638	Chd8	-0.294424	0.250934
10352725	Tmem206	-0.479208	0.247292
10541216	Kdm5a	-0.362065	0.244645
10363563	Slc25a16	-0.321681	0.241086
10574135	Nlrc5	0.739653	0.240742
10562563	Ccne1	0.759316	0.238273
10535946	N4bp2l2	-0.336255	0.232788
10418171	Zcchc24	-0.362488	0.228954
10398996	Crip2	0.805212	0.228646
10470665	Setx	-0.354074	0.227778
10409236	NA	-0.744663	0.227538
10572949	Nr3c2	1.60105	0.220466
10378739	Ywhae	0.425076	0.214447
10404187	Tdp2	-0.31315	0.21406
10376060	Irf1	0.592353	0.210236
10538753	Atoh1	0.457992	0.207191
10607619	Cdkl5	-1.01202	0.206658
10530163	Rfc1	-0.529237	0.203293
10510552	Rere	0.273986	0.202912
10409099	Fam120a	0.295175	0.19399
10544171	Slc37a3	-0.430865	0.193941
10364030	Adora2a	1.03578	0.193504
10583788	Prkcsh	0.318989	0.192252
10360367	Gm4955	-1.45112	0.189494
10603843	Syn1	0.603212	0.185622
10510391	Srm	0.581946	0.185487
10435982	Btla	-0.496529	0.181129
10591120	Fat3	0.299871	0.17738
10360373	E030037K03Rik	-1.82472	0.17243
10344707	Pcmtd1	0.898195	0.170506
10608656	NA	-0.730584	0.168954
10346764	Abi2	0.439207	0.164224
10455602	Dmxl1	-0.93626	0.163531
10433199	Zfp263	-0.372955	0.162804
10402585	Wars	0.241815	0.158651
10463836	Gsto1	-0.425217	0.14315
10562657	Gm5595	0.677076	0.139969
10445877	Gm16489	-1.49582	0.132462
10460359	Coro1b	0.428752	0.130023
10436561	Usp25	-0.303327	0.127256
10437224	Mx2	-0.58674	0.12582
10351689	Gm10521	-0.671707	0.12489
10388958	Evi2a	0.448325	0.120639
10547916	Ptms	0.726537	0.118712
10439854	Bbx	-0.474208	0.118091
10582275	Slc7a5	0.584406	0.114182
10353307	NA	2.7492	0.108642
10544219	Braf	-0.373978	0.107612
10408975	Kif13a	0.449125	0.107059
10583215	Mtmr2	-0.301385	0.101296
10479811	Mcm10	0.476283	0.101081
10346323	Mars2	-0.315819	0.0913336
10373583	Gdf11	-1.28793	0.0881689
10361682	Ppil4	-0.403159	0.0835181
10535647	Atp5j2	0.384811	0.0788672
10448350	Paqr4	0.609388	0.0735784
10528143	Ppp1r14b	0.836044	0.0709593
10585586	Ube2s	0.29042	0.0704526
10573281	1700067K01Rik	0.40244	0.0694066
10373924	Ascc2	0.324289	0.0569611
10582190	Gins2	0.321348	0.0567858
10588495	Dusp7	-0.655273	0.0542803
10572146	Atp6v1b2	0.358173	0.0501177
10564451	Mef2a	-0.414799	0.0497562
10492890	Lrba	-1.39092	0.0394543
10566877	Sbf2	1.36157	0.0294555
10344817	Cspp1	-0.595602	0.0279892
10479159	Zfp831	-0.410143	0.0239042
10525419	P2rx7	0.533564	0.0162287
10558118	Btbd16	0.439483	0.0159335
10345423	Plekhb2	0.496592	0.0147623
10424404	Pvt1	1.18539	0.00761329
10582811	Irf2bp2	0.415691	0.00215587
10408629	1300014I06Rik	-2.42702	0.000775851
