# Supplementary material for: Homeobox NKX2-3 promotes marginal-zone lymphomagenesis by activating B-cell receptor signalling and shaping lymphocyte dynamics
Source: Nat Commun. 2016 Jun 14;7:11889. doi: 10.1038/ncomms11889 (PMC4911677; doi:10.1038/ncomms11889)
Supplement: Supplementary Data 2 — List of the differentially expressed genes in nine biopsies from SMZL patients vs. human CD19+ cells using LIMMA (B>0, FDR<0.03), defining the SMZL transcriptional signature. [file ncomms11889-s9.xls]

## Sheet: Hoja1
Supplementary data 2. List of the differentially expressed genes in nine biopsies from SMZL patients vs. human CD19+ cells using LIMMA (B>0, FDR<0.03), defining the SMZL transcriptional signature.
ProbesetID	Name	logFC	B
201141_at	GPNMB	-6103451614	2093986111
209921_at	SLC7A11	-4401683433	1482719158
230422_at	FPR3	-3136370177	1463260681
201929_s_at	PKP4	-4293041864	1336701972
201927_s_at	PKP4	-3271501989	1214123007
235684_s_at	SESN3	-2657187903	1203429055
201928_at	PKP4	-4857742523	1107148628
234884_x_at	LOC100290481	-2126200216	1048323254
212558_at	SPRY1	-3062236569	999475595
210432_s_at	SCN3A	-3787611738	9913318552
210495_x_at	FN1	-3691054991	9776573675
211719_x_at	FN1	-3959404058	9765316281
213915_at	NKG7	5595791565	8929578283
217678_at	SLC7A11	-4135985235	8764578616
1553111_a_at	KBTBD6	-2838469864	787954856
212464_s_at	FN1	-3465695063	7720693528
215645_at	FLCN	-1678613492	694098084
214560_at	FPR3	-1650918852	6848422359
37145_at	GNLY	6226872975	6686278218
228297_at	CNN3	-4483387873	6554080159
241074_at	SKAP2	-1694604462	6265390222
227970_at	GPR157	-2020546408	6166746825
216560_x_at	IGL@	-3414969142	5850674164
215639_at	SH2D3C	-1773963206	5706154505
238983_at	NSUN7	-3676734727	5672580261
210140_at	CST7	4814047016	5655742556
214973_x_at	IGHD	-3702399657	546196959
205495_s_at	GNLY	558452321	5312525227
230860_at	C3orf34	-2914417967	5245878909
206127_at	ELK3	-2574850427	5206609449
202838_at	FUCA1	-3088269551	480119775
214595_at	KCNG1	-2280308359	4747366237
1568836_at	CLK4	-2899183663	4642006995
214450_at	CTSW	3870198595	45501736
1557186_s_at	TPCN1	-1004469839	4458997506
219890_at	CLEC5A	-3509928086	4331136923
215184_at	DAPK2	-1609813944	4165202339
207861_at	CCL22	-2655471497	4098417764
206675_s_at	SKIL	-2169543942	3967493638
202694_at	STK17A	-2586930849	3956237964
212390_at	PDE4DIP	-2773106523	3939914363
218692_at	SYBU	-3145957288	3875692545
210164_at	GZMB	475684306	3844726591
1560703_at	C17orf108	-1907076186	3824850944
215882_at	CEP152	-1332493757	3813204019
212274_at	LPIN1	-199413161	3779575245
223640_at	HCST	2829173909	3730643244
213858_at	ZNF250	-1548765868	3637381212
212272_at	LPIN1	-2130984682	3607141601
229033_s_at	MUM1	-2562899523	3537346086
243092_at	LOC100288730	-1913679324	3428585092
211798_x_at	IGLJ3	-2111896676	3425081235
232330_at	C7orf44	-244566557	3396889231
203957_at	E2F6	-1798995374	3377909742
204430_s_at	SLC2A5	-3586099381	3204250322
208779_x_at	DDR1	-1998030187	3102530441
227844_at	FMNL3	-2125314913	3071506729
209445_x_at	C7orf44	-1303138642	3068822474
201266_at	TXNRD1	-2042342651	3057700271
214582_at	PDE3B	-3206049021	3052525202
201041_s_at	DUSP1	2631393492	2917704738
1553158_at	C3orf34	-2432965229	2915564528
1555275_a_at	KLHL6	-3055197964	2836431877
206497_at	C7orf44	-2070685114	2830233262
227109_at	CYP2R1	-1625719143	2788123528
205291_at	IL2RB	2927578877	2770638765
228937_at	C13orf31	-3024782957	2695206958
232463_at	NCRNA00107	-1261988444	268431998
201601_x_at	IFITM1	2903685416	2664950532
212454_x_at	HNRPDL	-1078670318	2653780295
205229_s_at	COCH	-3723207629	2604510789
206366_x_at	XCL1	320642299	2594901194
238557_at	LOC100144603	-1084106553	2561104616
228281_at	C11orf82	-2176658501	2547315403
229517_at	PTPDC1	-1387483404	2510700357
242265_at	BRD8	-1358285305	2487988248
202970_at	DYRK2	-158097397	247070047
240166_x_at	RG9MTD3	-1034585789	2380381764
1556715_at	PRPSAP1	-1610267179	237852222
207786_at	CYP2R1	-1564458616	2309908911
227334_at	USP54	-0,99600118	2264794886
223836_at	FGFBP2	4773533812	2238220696
1560397_s_at	KLHL6	-1519284648	2235535741
220558_x_at	TSPAN32	1517475673	223136411
1558476_at	BEND5	-1289820028	2227157118
217992_s_at	EFHD2	1936043356	2217500394
214022_s_at	IFITM1	2695694139	217466545
1553145_at	FLJ39653	-2796232361	2117315764
1569189_at	TTC9C	-286168159	2116744657
211323_s_at	ITPR1	-1447275902	2105735219
244029_at	LOC100131043	-1923289123	2100161299
214146_s_at	PPBP	5819150629	2017598048
203810_at	DNAJB4	-1665972781	2015319751
203755_at	BUB1B	-1443601272	1995121709
202207_at	ARL4C	2646610585	1900810627
1555878_at	RPS24	-300381101	1862839194
228097_at	MYLIP	2463177753	1830557438
213310_at	EIF2C2	-1451387242	1824330349
209574_s_at	C18orf1	-1621643036	1796760371
236328_at	ZNF285	-2369044052	1785229425
226368_at	CHST11	-1623564368	177734968
223348_x_at	MUM1	-1854786281	1774002852
1554242_a_at	COCH	-2956054059	1765023528
235763_at	SLC44A5	-3283248868	1702528945
208591_s_at	PDE3B	-1822366736	1696319223
239289_x_at	FAN1	-1148497575	1664258766
214470_at	KLRB1	4430503311	1652587318
208763_s_at	TSC22D3	1419340083	1638219336
216207_x_at	IGKV1D-13	-3311396547	1630745125
216491_x_at	IGHM	-4670208577	1623752629
1558438_a_at	IGHA1	-253624275	1595299664
220917_s_at	WDR19	-1399999945	1583341785
242482_at	PRKAR1A	-1804185378	1567313612
221290_s_at	MUM1	-2236085879	1528443254
1559025_at	SEP_9	-2171004423	1516521124
216615_s_at	HTR3A	-1544566335	1501578009
203046_s_at	TIMELESS	-1698746352	1486647082
205488_at	GZMA	5216497572	1477224887
206632_s_at	APOBEC3B	-3215085743	1457511008
228373_at	C16orf72	-1890050027	1427609099
242584_at	FAM161A	-2483491778	1412200015
228565_at	KIAA1804	-1373492508	1405038452
231779_at	IRAK2	-2360081336	1401510253
238456_at	LOC100289230	-1557662422	1395424476
200832_s_at	SCD	-1982305253	1394355746
